# Supplementary material for: Components and methodology of evidence briefs for policy: the need for evaluation tools
Source: Health Res Policy Syst. 2026 Feb 26;24:21. doi: 10.1186/s12961-026-01451-y (PMC12947396; doi:10.1186/s12961-026-01451-y)
Supplement: Supplementary file 2 — Supplementary material 2. Date extract of included documents [file 12961_2026_1451_MOESM2_ESM.xlsx]

## Sheet: Sheet1
No.	Title of EBP	Term/label	Main topic	Organization/ Institution	YEAR	Problems	Options	Implementation considerations	implementation considerations identified at various levels	living document	Description of the methodology developed	Description of the search resource	Evidence use					Co-creation/Co-production
													Is based on evidence synthesis？	Is based on primary study？	Incorporates the tacit knowledge of policymaker/stakeholders	Evidence certainty	Quality of research evidence and/ or limitations outlined	Problem	Stakeholder mapping	Engagement the (steering group, technical group)
1	Tackling antimicrobial resistance in primary health care through promoting the appropriate use of antibiotics in Estonia	Evidence brief for policy	Health	EVIPNet	2022	√	√	√	√	×	√	PubMed and Health System Evidence	√	RCT、observational study、quasi-experimental study	√	GRADE	AMSTAR 2	TÜSEB Turkish Institute for Health Policies convened a working group comprising representatives from the clinical field, the Ministry of Health and the Ministry of Agriculture and Forestry. The group identified, selected, appraised and synthesized relevant research evidence on the problem; devised three options for tackling it; and weighed up considerations in implementing each option.（It was pre…	TÜSEB Turkish Institute for Health Policies convened a working group comprising representatives from the clinical field, the Ministry of Health and the Ministry of Agriculture and Forestry. The group identified, selected, appraised and synthesized relevant research evidence on the problem; devised three options for tackling it; and weighed up considerations in implementing each option.	TÜSEB Turkish Institute for Health Policies convened a working group comprising representatives from the clinical field, the Ministry of Health and the Ministry of Agriculture and Forestry. The group identified, selected, appraised and synthesized relevant research evidence on the problem; devised three options for tackling it; and weighed up considerations in implementing each option.
2	Reducing the consumption of trans-fats and their negative impacts on health in Turkey	Evidence brief for policy	Health	EVIPNet	2021	√	√	√	√	×	√	PDQ-Evidence, Health Systems Evidence, Health Evidence, the Cochrane Library and PubMed	√	NR	√	NR	AMSTAR	it involved the Ministry cl Health of Turkey, high-level national policy institutions and national experts, and was supported by technical experts from thl wHO Regional Office for Europe.	determining key informants and the steering committee;	determining key informants and the steering committee;
3	Strengthening Romania’s health system to address antimicrobial resistance	Evidence brief for policy	Health	EVIPNet	2020	√	√	√	√	×	√	Medline/PubMed, Cochrane Library, Health Systems Evidence, Health Evidence and Google Scholar databases. Relevant grey literature was found by reviewing the websites of leading international and national organizations, such as the National Institute of Public Health, WHO, ECDC, and the United States Centers for Disease Control and Prevention (CDC).	√	NR	√	NR	AMSTAR	During the development process, policy-makers, stakeholders (including managers in relevant fields, health care providers and researchers with AMR knowledge in the Romanian context) as well as researchers and international experts on the subject were engaged to continuously review the EBP, either as members of the project steering committee or as one of the 14 key informants that were interviewed…	During the development process, policy-makers, stakeholders (including managers in relevant fields, health care providers and researchers with AMR knowledge in the Romanian context) as well as researchers and international experts on the subject were engaged to continuously review the EBP, either as members of the project steering committee or as one of the 14 key informants that were interviewed…	During the development process, policy-makers, stakeholders (including managers in relevant fields, health care providers and researchers with AMR knowledge in the Romanian context) as well as researchers and international experts on the subject were engaged to continuously review the EBP, either as members of the project steering committee or as one of the 14 key informants that were interviewed…
4	Developing and strengthening services to achieve an integrated continuum of long-term care in Türkiye	Evidence brief for policy	Health	EVIPNet	2024	√	√	√	√	×	√	the Cochrane Library, Health Evidence, Health Systems Evidence, PDQ-Evidence and PubMed. In this way, systematic reviews were identified and collected using subject-related keywords in the title or abstract. The keywords used were “long-term care”, “long term care”, “LTC”, “integrated care”, “technology in LTC”, “financing of LTC”, “LTC insurance”, “LTC expenditure”, “strengthening LTC”, “LTC coo…	√	NR	√	NR	AMSTAR	The Türkiye Institute for Health Policies convened a working group comprising representatives from the Ministry of Health. The group identified, selected, appraised, and synthesized relevant research evidence on the problem; devised three options for tackling it; and weighed considerations in implementing each option.	The Türkiye Institute for Health Policies convened a working group comprising representatives from the Ministry of Health. The group identified, selected, appraised, and synthesized relevant research evidence on the problem; devised three options for tackling it; and weighed considerations in implementing each option.	The Türkiye Institute for Health Policies convened a working group comprising representatives from the Ministry of Health. The group identified, selected, appraised, and synthesized relevant research evidence on the problem; devised three options for tackling it; and weighed considerations in implementing each option.
5	Preventing antimicrobial resistance and promoting appropriate antimicrobial use in inpatient health care in Greece	Evidence brief for policy	Health	EVIPNet	2022	√	√	√	√	×	√	international and local reports, and information from Medline/PubMed, Cochrane Library, Health Systems Evidence, Health Evidence and Google Scholar databases. Relevant grey literature was found by reviewing the websites of leading international and national organizations, such as the NPHO, WHO, ECDC, and CDC. Priority was given to research evidence that was published more recently, that was local…	√	NR	√	NR	AMSTAR	NR	NR	NR
6	Mandating Newborn Hearing Screening in Lebanon	policy brief	Health	K2P	2024	√	√	√	√	×	√	NR	√	NR	√	NR	NR	Litmus testing by conducting one to one interviews with up to 15 selected policymakers and stakeholders to frame the problem and make sure all aspects are addressed.	Litmus testing by conducting one to one interviews with up to 15 selected policymakers and stakeholders to frame the problem and make sure all aspects are addressed.	The aim of this Policy Brief is to foster dialogue informed by the best available evidence. The intention is not to advocate specific policy options or close off discussion. Further actions will flow from the deliberations that the policy brief is intended to inform. These may include: • Deliberation amongst policymakers and stakeholders regarding the policy options described in this policy brief…
7	Financing Universal Health Coverage in Lebanon through Health Taxes	policy brief	Health	K2P	2023	√	√	√	√	×	√	NR	√	NR	√	NR	NR	Litmus testing by conducting one to one interviews with up to 15 selected policymakers and stakeholders to frame the problem and make sure all aspects are addressed.	Litmus testing by conducting one to one interviews with up to 15 selected policymakers and stakeholders to frame the problem and make sure all aspects are addressed.	Barriers have been identified from international literature (systematic reviews, and primary studies) and from stakeholder interviews, which included researchers and experts in the field. For each barrier, a counterstrategy has been detailed
8	Promoting Effective School Policies for Childhood Overweight & Obesity Prevention in Lebanon	policy brief	Health	K2P	2019	√	√	√	√	×	√	NR	√	NR	√	NR	NR	Litmus testing by conducting one to one interviews with up to 15 selected policymakers and stakeholders to frame the problem and make sure all aspects are addressed.	Litmus testing by conducting one to one interviews with up to 15 selected policymakers and stakeholders to frame the problem and make sure all aspects are addressed.	The aim of this policy brief is to foster dialogue informed by the best available evidence. The intention is not to advocate specific policy elements or close off discussion. The discussion aims at agreeing on what elements will be up- taken and how they should be implemented. Further actions will flow from the deliberations that the policy brief is intended to inform. The deliberations will take…
9	Reducing the Treatment Gap and Public Health Burden of Osteoporotic Fractures	policy brief	Health	K2P	2021	√	√	√	√	×	√	Search strategy consisted of reviewing the following databases: Medline/Pubmed (MeSH term: osteoporosis; limits: systematic reviews, English Language, humans), IMEMR (keyword: osteoporosis), ProQuest Health Management (keyword: osteoporosis, limits: peer-reviewed, scholarly articles, reviews/literature reviews/evidence based healthcare), Health Evidence (keyword: osteoporosis), Health Systems Evi…	√	NR	√	NR	NR	Litmus testing by conducting one to one interviews with up to 15 selected policymakers and stakeholders to frame the problem and make sure all aspects are addressed.	Litmus testing by conducting one to one interviews with up to 15 selected policymakers and stakeholders to frame the problem and make sure all aspects are addressed.	The aim of this Policy Brief is to foster dialogue informed by the best available evidence. The intention is not to advocate specific policy elements or close off discussion. Further actions will flow from the deliberations that the policy brief is intended to inform. These may include: → Deliberation amongst policymakers and stakeholders regarding the policy elements described in this policy bri…
10	Addressing the Double Burden of Malnutrition through Daycare Centers in Lebanon	policy brief	Health	K2P	2022	√	√	√	√	×	√	NR	√	NR	√	NR	NR	Litmus testing by conducting one to one interviews with up to 15 selected policymakers and stakeholders to frame the problem and make sure all aspects are addressed.	Litmus testing by conducting one to one interviews with up to 15 selected policymakers and stakeholders to frame the problem and make sure all aspects are addressed.	The aim of this Policy Brief is to foster dialogue informed by the best available evidence. The intention is not to advocate specific policy elements or close off discussion. Further actions will flow from the deliberations that the policy brief is intended to inform. These may include: → Deliberation amongst policymakers and stakeholders regarding the policy elements described in this policy bri…
11	Options for best practice clinical guideline development in Ukraine	policy brief	Health	WHO	2021	√	√	√	×	×	×	NR	NR	NR	√	NR	NR	Therefore, a decision-making structure to prioritize guideline topics should be put in place, answering to the highest appropriate level of the government, together with a systematic capacity development programme for skills in EBM.P45） （The Ministry requested support from WHO in this process to guide clinical guideline and protocol development, in line with best practices and the country context…	Therefore, a decision-making structure to prioritize guideline topics should be put in place, answering to the highest appropriate level of the government, together with a systematic capacity development programme for skills in EBM.P45） （The Ministry requested support from WHO in this process to guide clinical guideline and protocol development, in line with best practices and the country context…
12	Generating and working with evidence for urban health	policy brief	Health	WHO	2023	√	√（Only through a strategic, multi-sectoral approach, coordinated across national and local governments and rooted in the values of health equity and justice, can decision-makers realize the full potential of cities and secure urban health for all.）	×	×	×	×	NR	NR	NR	NR	NR	NR	NR	NR	NR
13	Recommended package of interventions for HIV, viral hepatitis and STI prevention, diagnosis, treatment and care for men who have sex with men	policy brief	Health	WHO	2023	√	√	√	×	×	×	NR	NR	NR	NR	NR	NR	NR	√	NR
14	From value for money to value-based health services: a twenty-first century shift	policy brief	Health	WHO	2021	√	√	√	×	×	×	NR	NR	NR	NR	NR	NR	NR	NR	NR
15	Towards a supportive law and policy environment for quality abortion care	policy brief	Health	WHO	2022	√	√	√	×	×	×	NR	NR	NR	NR	NR	NR	NR	√	NR
16	How can the EU support sustainable innovation and access to effective antibiotics?	policy brief	Health	OBS-Observatory	2023	√	√	√	√	×	√	NR	NR	NR	√	NR	NR	NR	NR	NR
17	European support for improving global health systems and policies	policy brief	Health	OBS-Observatory	2023	√	√	√	×	×	×	NR	NR	NR	√	NR	NR	NR	NR	NR
18	The socioeconomic drivers and impacts of Antimicrobial Resistance (AMR)Implications for policy and research	policy brief	Health	OBS-Observatory	2024	√	√	√	×	×	√	We performed systematic searches in four scientific databases: MEDLINE, Embase, Global Health and the Cochrane Database of Systematic Reviews The scientific search was supplemented with a non-systematic search for gray literature using Google Scholar (first 200 hits). The full query for the scientific	√	NR	√	NR	NR	NR	NR	NR
19	How will population ageing affect health expenditure trends in New Zealand and what are the implications if people age in good health?	policy brief	Health	OBS-Observatory	2020	√	×	×	×	×	√	NR	NR	√	NR	NR	NR	NR	NR	NR
20	Financing for health system trans… or spending better (or both)	policy brief	Health	OBS-Observatory	2023	√	√	√	×	×	×	NR	NR	NR	NR	NR	NR	NR	NR	NR
21	SOUTH AFRICA Social Assistance Programs and Systems Review	policy brief	Social	World bank	2021	√	√	√	×	×	×	NR	based on the full study “South Africa Social Assistance Programs and Systems Review” ,	based on the full study “South Africa Social Assistance Programs and Systems Review”	NR	NR	NR	NR	NR	NR
22	Policy Brief: Reduction of Single-use Plastics in Vietnam	policy brief	Social	World bank	2022	√	√	×	×	×	×	NR	NR	conducted field surveys	NR	NR	NR	NR	NR	NR
23	Childcare and Women’s Labor Market Outcomes in Lower- and Middle-Income Countries:	policy brief	Social	World bank	2022	√	√	√	×	×	×	NR	Twenty-two studies from lower- and middle-income countries rigorously tested if an increase in access to childcare improved mothers’ labor force participation or earningsFor the full review, please refer to: Halim, Perova, and Reynolds (2021), available on: https://documents.worldbank. org/en/publication/documents-reports/documentdetail/450971635788989068/childcare-and-mothers-labor-market_x0002_…	NR	NR	NR	NR	NR	NR	NR
24	Policy and Strategic Priorities for Egypt to Reap its Demographic Dividend	policy brief	Social	World bank	2022	√	√	×	×	×	×	NR	NR	NR	NR	NR	NR	NR	NR	NR
25	Health Information Systems assessment for Health Systems Strengthening in Bangladesh	policy brief	Health	World bank	2021	√	√	×	×	×	At inception, an initial landscape analysis was conducted based on the grey literature and existing publications collated through online literature search and document solicitation from experts working in the digital health and public health space in Bangladesh.	NR	NR	NR	√	NR	NR	√（This assessment, which was carried out between February and April 2021, at the request of the MOHFW, aimed to identify challenges with the Bangladesh HIS and make recommendations.	NR	NR
26	ESTABLISHING A GLOBAL CITIZEN FUND FROM REVENUES OF GLOBAL TAXATION	policy brief	Social	Think 7	2022	√	√	√	×	×	×	NR	NR	√	NR	NR	NR	NR	√	√
27	COMMUNITY CLIMATE CLUBS TO MOTIVATE AND SUPPORT PERSONAL ACTION FOR AN EQUITABLE WORLD	policy brief	Social		2022	√	√	×	×	×	×	NR	NR	NR	NR	NR	NR	NR	√	NR
28	LOOKING FOR A POSSIBLE LOCOMOTIVE TO LEAD INTERNATIONAL TRADE	policy brief	Social		2022	√	√	×	×	×	×	NR	NR	√	NR	NR	NR	NR	√	NR
	HUMAN RESOURCES FOR HEALTH IN A GLOBALIZED WORLD	policy brief	Social		2023	√	√	√	×	×	×	NR	NR	√	NR	NR	NR	√	√	NR
	The Global South Growing out of Poverty, Inequality, and Exclusiveness— What the G7 Needs to Do	policy brief	Social		2023	√	√	√	×	×	×	NR	NR	√	NR	NR	NR	√	√	√
29	Co-designing Sustainable Approaches to the Citizen co-Led Design, Execution and Oversight of Health-system Transformations in Canada	Evidence Brief	Health	Health forum	2023	√	√	√	√	×	√	SSE、HSE、Pubmed、McMaster Health Forum’s recently prepared evidence syntheses	√	NR	√	（ last year literature searched and availability of a GRADE profile, which provides insights about the strength of the evidence included in a particular synthesis）	AMSTAR	conducting key-informant interviews with policymakers, organizational leaders, professional leaders, citizen leaders, researchers and other stakeholders (many working with or representing equity-deserving groups and Indigenous peoples)	conducting key-informant interviews with policymakers, organizational leaders, professional leaders, citizen leaders, researchers and other stakeholders (many working with or representing equity-deserving groups and Indigenous peoples)	conducting key-informant interviews with policymakers, organizational leaders, professional leaders, citizen leaders, researchers and other stakeholders (many working with or representing equity-deserving groups and Indigenous peoples)
30	Addressing the Politics of the Health Human Resources Crisis in Canada(Version 4)	Evidence Brief	Health	Health forum	2023	√	√	√	√	√	√	HSE、Pubmed、McMaster Health Forum’s recently prepared evidence syntheses	√	NR	√	（ last year literature searched and availability of a GRADE profile, which provides insights about the strength of the evidence included in a particular synthesis）	AMSTAR	regularly convening the project Steering Committee comprised of representatives from the partner organization, key stakeholder groups, and the McMaster Health Forum to help inform this reframing	regularly convening the project Steering Committee comprised of representatives from the partner organization, key stakeholder groups, and the McMaster Health Forum to help inform this reframing	regularly convening the project Steering Committee comprised of representatives from the partner organization, key stakeholder groups, and the McMaster Health Forum to help inform this reframing
31	Improving access to mental health services for immigrant, refugee and asylum seeker children, youth and their families in Canada	Evidence Brief	Health	Health forum	2023	√	√	√	√	×	√	SSE、HSE、Pubmed、hand searches of the McMaster Health Forum’s recently prepared evidence syntheses	√	NR	√	（ last year literature searched and availability of a GRADE profile, which provides insights about the strength of the evidence included in a particular synthesis）	AMSTAR	The brief draws on the best-available research evidence, insights from a panel of 14 young adults and parents who are newcomers hosted on 27 October 2023, and a jurisdictional scan.	The brief draws on the best-available research evidence, insights from a panel of 14 young adults and parents who are newcomers hosted on 27 October 2023, and a jurisdictional scan.	During the panel, many participants emphasized the importance of one of the barriers outlined above (chronic underfunding) and most participants also agreed that mobilizing newcomers to discuss issues related to policies, programs and services is a challenge – especially given they already have many priorities to juggle. When turning to facilitators, participants identified several in addition to…
32	Supporting Pregnant, Lactating, and Parenting People Who Consume Cannabis in Ontario	Evidence Brief	Health	Health forum	2021	√	√	√	√	×	√	SSE、HSE，MedLine（Box3）	√	NR	√	NR	AMSTAR	convening a Steering Committee comprised of representatives from the partner organizations, patient partners, key stakeholder groups, and the McMaster Health Forum;The authors wish to thank Aunima Bhuiya for assistance with conducting 14 key informant interviews (with policymakers, managers, providers, researchers, and service-user representatives)（说明了决策者的参与）	convening a Steering Committee comprised of representatives from the partner organizations, patient partners, key stakeholder groups, and the McMaster Health Forum;The authors wish to thank Aunima Bhuiya for assistance with conducting 14 key informant interviews (with policymakers, managers, providers, researchers, and service-user representatives)	convening a Steering Committee comprised of representatives from the partner organizations, patient partners, key stakeholder groups, and the McMaster Health Forum;
33	Supporting the evidence-based use of cannabis for chronic pain in Canada	Evidence Brief	Health	Health forum	2021	√	√	√	√	×	√	SSE、HSE、Pubmed	√	NR	√	last year literature searched and availability of a GRADE profile, which provides insights about the strength of the evidence included in a particular synthesis	AMSTAR	1) convening a Steering Committee composed of representatives from the partner organization (and/or key stakeholder groups) and the McMaster Health Forum 2) developing and refining the terms of reference for an evidence brief, particularly the framing of the problem and four viable approach elements for addressing it, in consultation with the Steering Committee and a number of key informants, and…	1) convening a Steering Committee composed of representatives from the partner organization (and/or key stakeholder groups) and the McMaster Health Forum 2) developing and refining the terms of reference for an evidence brief, particularly the framing of the problem and four viable approach elements for addressing it, in consultation with the Steering Committee and a number of key informants, and…	1) convening a Steering Committee composed of representatives from the partner organization (and/or key stakeholder groups) and the McMaster Health Forum 2) developing and refining the terms of reference for an evidence brief, particularly the framing of the problem and four viable approach elements for addressing it, in consultation with the Steering Committee and a number of key informants, and…
34	Virtual Diet Programs for Diabetes	Evidence Brief	Health	Department of Veterans Affairs,VA	2020	√	√	√	×	×	√	d Ovid MEDLINE, CINAHL, and Ovid CENTRAL databases as well as AHRQ, Cochrane, HSR&D, and Clinicaltrials.gov websites using terms for type 2 diabetes, self-management, virtual programs, and diet from January 2015 to April 2020 (see Supplemental Materials for complete search strategies).	√	NR	√	We informally graded the strength of the evidence based on the AHRQ Methods Guide for Comparative Effectiveness Reviews.2	Risk of Bias 2 for RCT ROBINS-I for cohort studies, longitudinal single-armed studies, and pre-post studies	The ESP Coordinating Center (ESP CC) is responding to a request from the Department of Veterans Affairs (VA) Health Services Research & Development (HSR&D) program for an evidence brief on the effectiveness and harms of Virta Health and other virtual diet programs which include a coaching component for type 2 diabetes.	The ESP Coordinating Center (ESP CC) is responding to a request from the Department of Veterans Affairs (VA) Health Services Research & Development (HSR&D) program for an evidence brief on the effectiveness and harms of Virta Health and other virtual diet programs which include a coaching component for type 2 diabetes.	the program is governed by a Steering
35	Transcranial Magnetic Stimulation (TMS) for Chronic Pain, PTSD, TBI, Opioid Addiction, and Sexual Trauma	Evidence Brief	Health	Department of Veterans Affairs,VA	2020	√	√	√	×	×	√	MEDLINE (Ovid), CINAHL (EBSCO), PsycINFO (Ovid), and CENTRAL (Ovid) databases as well as AHRQ, CADTH, Cochrane, VA HSR&D, and Clinicaltrials.gov	√	NR	√	Strength of evidence (SOE) grading was based on the AHRQ Methods Guide for Comparative Effectiveness Reviews	Risk of Bias Tool	The ESP Coordinating Center (ESP CC) is responding to a request from the Center for Compassionate Care Innovation for an evidence brief on the use of transcranial magnetic stimulation (TMS) for the treatment of mental and physical health diagnoses (not including major depressive disorder).	The ESP Coordinating Center (ESP CC) is responding to a request from the Center for Compassionate Care Innovation for an evidence brief on the use of transcranial magnetic stimulation (TMS) for the treatment of mental and physical health diagnoses (not including major depressive disorder).	Committee comprised of health system leadership and researchers. The program solicits
36	Hyperbaric Oxygen Therapy for Traumatic Brain Injury and/or Post-traumatic Stress Disorder	Evidence Brief	Health	Department of Veterans Affairs,VA	2021	√	√	√	×	×	√	Ovid MEDLINE, Ovid PsycINFO, Ovid CENTRAL, ClinicalTrials.gov, and PTSDpubs, as well as AHRQ, Cochrane Database of Systematic Reviews, and HSR&D	√	NR	√	graded the strength of the evidence for each outcome based on the AHRQ Methods Guide for Comparative Effectiveness Reviews	Risk of Bias 2.0 Tool	The Evidence Synthesis Program (ESP) Coordinating Center is responding to a request from the VA Health Services Research and Development Service for an update to the 2018 ESP evidence brief1 on the use of hyperbaric oxygen therapy (HBOT) to treat Veterans and non-Veterans with traumatic brain injury (TBI) and/or post-traumatic stress disorder (PTSD), in response to the Commander John Scott Hannon…	The Evidence Synthesis Program (ESP) Coordinating Center is responding to a request from the VA Health Services Research and Development Service for an update to the 2018 ESP evidence brief1 on the use of hyperbaric oxygen therapy (HBOT) to treat Veterans and non-Veterans with traumatic brain injury (TBI) and/or post-traumatic stress disorder (PTSD), in response to the Commander John Scott Hannon…	Committee comprised of health system leadership and researchers. The program solicits
37	Treatment of Comorbid Conditions	Evidence Brief	Health	Department of Veterans Affairs,VA	2021	√	√	√	×	×	√	d Ovid MEDLINE and Cochrane Database of Systematic Reviews (CDSR), as well as the Agency for Healthcare Research and Quality (AHRQ), Canadian Agency for Drugs and Technologies in Health (CADTH), and the Department of Veteran Affairs’ Health Services Research and Development Service (HSR&D)	√	NR	√	graded the strength of the evidence based on the AHRQ Methods Guide for Comparative Effectiveness Reviews	The internal validity (risk of bias) of each included SR was rated using predefined criteria from the ROBIS	The Evidence Synthesis Program Coordinating Center is responding to a request from the Office of Mental Health and Suicide Prevention (OMHSP) for an Evidence Brief on treatment of comorbid mental health conditions, or mental health conditions comorbid with a traumatic brain injury, substance use disorder, or chronic pain, among Veterans and military Service members. Findings from this Evidence Br…	The ESP Coordinating Center (ESP CC) is responding to a request from the Center for Compassionate Care Innovation for an evidence brief on the use of transcranial magnetic stimulation (TMS) for the treatment of mental and physical health diagnoses (not including major depressive disorder).	Committee comprised of health system leadership and researchers. The program solicits
38	Prevalence of Intimate Partner Violence/Sexual Assault Among Veterans	Evidence Brief	Health	Department of Veterans Affairs,VA	2021	√	√	√	×	×	√	Ovid MEDLINE and CINAHL, as well as AHRQ, Cochrane Database of Systematic Reviews, and gray literature database	√	NR	√	The Hoy et al tool also provides an overall rating of confidence in reported estimates	The ROBIS tool 2 was used to assess risks of bias of included systematic reviews.	The Evidence Synthesis Program (ESP) Coordinating Center is responding to a request from the Center for Women Veterans for an Evidence Brief on the prevalence of intimate partner violence/sexual assault (IPV/SA) among Veterans and spouses/intimate partners of Veterans. Findings from this Evidence Brief will be used to respond to activities required by section 5305 of the Johnny Isakson and David …	The Evidence Synthesis Program (ESP) Coordinating Center is responding to a request from the Center for Women Veterans for an Evidence Brief on the prevalence of intimate partner violence/sexual assault (IPV/SA) among Veterans and spouses/intimate partners of Veterans. Findings from this Evidence Brief will be used to respond to activities required by section 5305 of the Johnny Isakson and David …	Committee comprised of health system leadership and researchers. The program solicits
39	Agriculture-led growth in low- and middle-income countries: An evidence gap map	Briefs	Social	3ie	2023	√	×	√	×	×	×	NR	This brief is based on Agriculture-led Growth in Low- and Middle-income Countries: An Evidence Gap Map	NR	NR	NR	NR	To address this need, the International Initiative for Impact Evaluation (3ie) was commissioned by USAID’s Bureau for Resilience and Food Security to develop an evidence gap map, which describes the available evidence on a broad range of interventions across the agricultural sector that aim to promote inclusive economic growth.	NR	NR
40	Improving maternal nutrition in the first trimester	Briefs	Health	3ie	2024	√	√	√	×	×	√	NR	2023 systematic review on nutrition counselling during pregnancy, with 42 completed studies interventions before or during early pregnancy to reduce low birthweight in sub-Saharan Africa	NR	NR	NR	NR	the International Initiative for Impact Evaluation (3ie) was commissioned by USAID’s Bureau for Resilience and Food Security to develop an evidence gap map, which describes the available evidence on a broad range of interventions across the agricultural sector that aim to promote inclusive economic growth.	NR	NR
41	Rapid evidence assessment of teachers’ training programs in low-and middle-income countries	Briefs	Education	3ie	2023	√	√	√	×	×	√	NR	NR	The search for relevant studies initially identified 11,565 records. We included 101 evaluations of professional development programs for analysis. The publication of these studies shows an increase since 2007, particularly in the last five years.	NR	NR	NR	In fact, improvements in teacher quality and educational outcomes are one of the priority evaluation agenda of the National Economic and Development Authority (NEDA), a premier socioeconomic planning body of the government of the Philippines. They commissioned 3ie to conduct a rapid evidence assessment (REA) to answer the following questions: what are the effects of pre-service and in-service tra…	NR	NR
42	Mapping water, sanitation, and hygiene achievements to prosperity, stability, and resilience outcomes	Briefs	Health	3ie	2023	√	√	√	×	×	√	NR	NR	This WASH systematic map is 3ie’s first study employing an outcome-to-outcome mapping approach and identifies 279 studies examining the question: are WASH outcomes linked to higher-level development outcomes?	NR	NR	NR	he International Initiative for Impact Evaluation (3ie) was commissioned by USAID’s Bureau for Resilience and Food Security to develop a systematic map. This map went beyond WASH’s effects on health to understand the research base that links the achievement of WASH outcomes (improving access to drinking water, improving access to sanitation facilities, and increasing practices of hygiene behavior…	NR	NR
43	Sexual and reproductive health and rights in lowand middle-income countries: An evidence gap map	Briefs	Health	3ie	2024	√	√	√	×	×	√	NR	We included 999 impact evaluations (IEs), 24 systematic reviews (SRs) that that we rated as high or medium confidence and 5 ongoing SRs, and 7 qualitative studies for a small subset of interventions.1	NR	NR	NR	NR	The German Institute for Development Evaluation, with support from the German Federal Ministry for Economic Cooperation and Development and additional funding from Co-Impact, commissioned the International Initiative for Impact Evaluation (3ie) to produce an evidence gap map (EGM) for SRHR in L&MICs.	NR	NR
44	Evaluation in times of uncertainty: Applying learning from COVID-19.	Briefing	London	The Youth Endowment Fund, YEF	2021	√	√	√	×	×	√	NR	NR	√	NR	NR	NR	NR	NR	√
45	Supporting families, preventing violence: the evidence base	Briefing	Education	The Youth Endowment Fund, YEF	2021	√	√	×	×	×	×	NR	NR	NR	NR	NR	NR	√	NR	NR
46	LEARNING AND ADAPTING TO SUPPORT YOUNG PEOPLE DURING THE COVID-19 PANDEMIC: HOW A CORE COMPONENTS APPROACH CAN HELP	Briefing	Education	The Youth Endowment Fund, YEF	2021	√	√	×	×	×	×	NR	NR	NR	NR	NR	NR	NR	NR	NR
47	ENGAGING YOUNG PEOPLE DURING THE COVID-19 PANDEMIC	Briefing	Education	The Youth Endowment Fund, YEF	2020	√	√	√	×	×	√	NR	NR	NR	√	NR	NR	NR	NR	NR
	Beyond the Headlines Trends in violence affecting children in England and Wales over the last 10 years.	Briefing	Education	The Youth Endowment Fund, YEF	2024	√	√	√	×	×	√	NR	NR	√	NR	NR	NR	√	NR	√

## Sheet: Sheet2
编号	简报名称	简报术语	制订机构或组织	Co-creation/Co-production		方法学描述Description of the methodology developed	是否系统检索标注来源Description of the search resource
				问题的提出	纳入了决策者/利益相关者的见解Incorporates the tacit knowledge of policymaker/stakeholders分开标记			证据可信度、推荐强度、证据评价工具Evidence certainty	研究证据的质量 Quality of research evidence and/ or limitations outlined	基于原始研究
1	Tackling antimicrobial resistance in primary health care through promoting the appropriate use of antibiotics in Estonia	Evidence brief for policy	EVIPNet	TÜSEB Turkish Institute for Health Policies convened a working group comprising representatives from the clinical field, the Ministry of Health and the Ministry of Agriculture and Forestry. The group identified, selected, appraised and synthesized relevant research evidence on the problem; devised three options for tackling it; and weighed up considerations in implementing each option.（It was pre…	√	√	PubMed and Health System Evidence	GRADE	AMSTAR 2	RCT、observational study、quasi-experimental study（只有方案2基于原始研究，方案1,3均基于系统评价）
2	Reducing the consumption of trans-fats and their negative impacts on health in Turkey	Evidence brief for policy	EVIPNet	it involved the Ministry cl Health of Turkey, high-level national policy institutions and national experts, and was supported by technical experts from thl wHO Regional Office for Europe.它涉及土耳其卫生部、高级别国家政策机构和国家专家，并得到世卫组织欧洲区域办事处技术专家的支持。 ）	√	√	PDQ-Evidence, Health Systems Evidence, Health Evidence, the Cochrane Library and PubMed	NR	AMSTAR	NR
3	Strengthening Romania’s health system to address antimicrobial resistance	Evidence brief for policy	EVIPNet	During the development process, policy-makers, stakeholders (including managers in relevant fields, health care providers and researchers with AMR knowledge in the Romanian context) as well as researchers and international experts on the subject were engaged to continuously review the EBP, either as members of the project steering committee or as one of the 14 key informants that were interviewed…	√	√	Medline/PubMed, Cochrane Library, Health Systems Evidence, Health Evidence and Google Scholar databases. Relevant grey literature was found by reviewing the websites of leading international and national organizations, such as the National Institute of Public Health, WHO, ECDC, and the United States Centers for Disease Control and Prevention (CDC).	NR	AMSTAR	NR
4	Developing and strengthening services to achieve an integrated continuum of long-term care in Türkiye	Evidence brief for policy	EVIPNet	The Türkiye Institute for Health Policies convened a working group comprising representatives from the Ministry of Health. The group identified, selected, appraised, and synthesized relevant research evidence on the problem; devised three options for tackling it; and weighed considerations in implementing each option.	√	√	the Cochrane Library, Health Evidence, Health Systems Evidence, PDQ-Evidence and PubMed. In this way, systematic reviews were identified and collected using subject-related keywords in the title or abstract. The keywords used were “long-term care”, “long term care”, “LTC”, “integrated care”, “technology in LTC”, “financing of LTC”, “LTC insurance”, “LTC expenditure”, “strengthening LTC”, “LTC coo…	NR	AMSTAR	NR
5	Preventing antimicrobial resistance and promoting appropriate antimicrobial use in inpatient health care in Greece	Evidence brief for policy	EVIPNet	NR	√	√	international and local reports, and information from Medline/PubMed, Cochrane Library, Health Systems Evidence, Health Evidence and Google Scholar databases. Relevant grey literature was found by reviewing the websites of leading international and national organizations, such as the NPHO, WHO, ECDC, and CDC. Priority was given to research evidence that was published more recently, that was local…	NR	AMSTAR	NR
				4	5	5	5	5	1	1
7	Mandating Newborn Hearing Screening in Lebanon	policy brief	K2P	Litmus testing by conducting one to one interviews with up to 15 selected policymakers and stakeholders to frame the problem and make sure all aspects are addressed.	√	√	NR	NR	NR	NR
8	Financing Universal Health Coverage in Lebanon through Health Taxes	policy brief	K2P	Litmus testing by conducting one to one interviews with up to 15 selected policymakers and stakeholders to frame the problem and make sure all aspects are addressed.	√	√	NR	NR	NR	NR
9	Promoting Effective School Policies for Childhood Overweight & Obesity Prevention in Lebanon	policy brief	K2P	Litmus testing by conducting one to one interviews with up to 15 selected policymakers and stakeholders to frame the problem and make sure all aspects are addressed.	√	√	NR	NR	NR	NR
10	Reducing the Treatment Gap and Public Health Burden of Osteoporotic Fractures	policy brief	K2P	Litmus testing by conducting one to one interviews with up to 15 selected policymakers and stakeholders to frame the problem and make sure all aspects are addressed.	√	√	Search strategy consisted of reviewing the following databases: Medline/Pubmed (MeSH term: osteoporosis; limits: systematic reviews, English Language, humans), IMEMR (keyword: osteoporosis), ProQuest Health Management (keyword: osteoporosis, limits: peer-reviewed, scholarly articles, reviews/literature reviews/evidence based healthcare), Health Evidence (keyword: osteoporosis), Health Systems Evi…	NR	NR	NR
11	Addressing the Double Burden of Malnutrition through Daycare Centers in Lebanon	policy brief	K2P	Litmus testing by conducting one to one interviews with up to 15 selected policymakers and stakeholders to frame the problem and make sure all aspects are addressed.	√	√	NR	NR	NR	NR
				5	5	5	1	0	0	0
13	Options for best practice clinical guideline development in Ukraine	policy brief	WHO	Therefore, a decision-making structure to prioritize guideline topics should be put in place, answering to the highest appropriate level of the government, together with a systematic capacity development programme for skills in EBM.P45） （The Ministry requested support from WHO in this process to guide clinical guideline and protocol development, in line with best practices and the country context…	√	×	NR	NR	NR	√
14	Generating and working with evidence for urban health	policy brief	WHO	NR	NR	×	NR	NR	NR	√
15	Recommended package of interventions for HIV, viral hepatitis and STI prevention, diagnosis, treatment and care for men who have sex with men	policy brief	WHO	NR	NR	×	NR	NR	NR	√
16	From value for money to value-based health services: a twenty-first century shift	policy brief	WHO	NR	NR	×	NR	NR	NR	√
17	Towards a supportive law and policy environment for quality abortion care	policy brief	WHO	NR	NR	×	NR	NR	NR	NR
				1	1	0	0	0	0	4
19	How can the EU support sustainable innovation and access to effective antibiotics?	policy brief	OBS-Observatory	NR	√	√	NR	NR	NR	NR
20	European support for improving global health systems and policies	policy brief	OBS-Observatory	NR	√	×	NR	NR	NR	NR
21	The socioeconomic drivers and impacts of Antimicrobial Resistance (AMR)Implications for policy and research	policy brief	OBS-Observatory	NR	√	√	We performed systematic searches in four scientific databases: MEDLINE, Embase, Global Health and the Cochrane Database of Systematic Reviews The scientific search was supplemented with a non-systematic search for gray literature using Google Scholar (first 200 hits). The full query for the scientific	NR	NR	NR
22	How will population ageing affect health expenditure trends in New Zealand and what are the implications if people age in good health?	policy brief	OBS-Observatory	NR	NR	√	NR	NR	NR	√
23	Financing for health system trans… or spending better (or both)	policy brief	OBS-Observatory	NR	NR	×	NR	NR	NR	NR
				0	3	3	1	0	0	0
25	SOUTH AFRICA Social Assistance Programs and Systems Review	policy brief	World bank	NR	NR	×	NR	NR	NR	based on the full study “South Africa Social Assistance Programs and Systems Review”
26	Policy Brief: Reduction of Single-use Plastics in Vietnam	policy brief	World bank	NR	NR	×	NR	NR	NR	conducted field surveys
27	Childcare and Women’s Labor Market Outcomes in Lower- and Middle-Income Countries:	policy brief	World bank	NR	NR	×	NR	NR	NR	NR
28	Policy and Strategic Priorities for Egypt to Reap its Demographic Dividend	policy brief	World bank	NR	NR	×	NR	NR	NR	NR
29	Health Information Systems assessment for Health Systems Strengthening in Bangladesh	policy brief	World bank	√（This assessment, which was carried out between February and April 2021, at the request of the MOHFW, aimed to identify challenges with the Bangladesh HIS and make recommendations.	√	At inception, an initial landscape analysis was conducted based on the grey literature and existing publications collated through online literature search and document solicitation from experts working in the digital health and public health space in Bangladesh.	NR	NR	NR	NR
				1	1	1	0	0	0	2
31	ESTABLISHING A GLOBAL CITIZEN FUND FROM REVENUES OF GLOBAL TAXATION	policy brief	Think 7未基于证据	NR	NR	×	NR	NR	NR	√
32	COMMUNITY CLIMATE CLUBS TO MOTIVATE AND SUPPORT PERSONAL ACTION FOR AN EQUITABLE WORLD	policy brief		NR	NR	×	NR	NR	NR	NR
33	LOOKING FOR A POSSIBLE LOCOMOTIVE TO LEAD INTERNATIONAL TRADE	policy brief		√	√	×	NR	NR	NR	√
34	HUMAN RESOURCES FOR HEALTH IN A GLOBALIZED WORLD	policy brief		NR	NR	×	NR	NR	NR	√
35	The Global South Growing out of Poverty, Inequality, and Exclusiveness— What the G7 Needs to Do	policy brief		√	√	×	NR	NR	NR	√
				2	2	0	0	0	0	4
37	Co-designing Sustainable Approaches to the Citizen co-Led Design, Execution and Oversight of Health-system Transformations in Canada	Evidence Brief	Health forum	conducting key-informant interviews with policymakers, organizational leaders, professional leaders, citizen leaders, researchers and other stakeholders (many working with or representing equity-deserving groups and Indigenous peoples)	√	√	SSE、HSE、Pubmed、McMaster Health Forum’s recently prepared evidence syntheses	（ last year literature searched and availability of a GRADE profile, which provides insights about the strength of the evidence included in a particular synthesis）	AMSTAR	NR
38	Addressing the Politics of the Health Human Resources Crisis in Canada(Version 4)	Evidence Brief	Health forum	regularly convening the project Steering Committee comprised of representatives from the partner organization, key stakeholder groups, and the McMaster Health Forum to help inform this reframing	√	√	HSE、Pubmed、McMaster Health Forum’s recently prepared evidence syntheses	（ last year literature searched and availability of a GRADE profile, which provides insights about the strength of the evidence included in a particular synthesis）	AMSTAR	NR
39	Improving access to mental health services for immigrant, refugee and asylum seeker children, youth and their families in Canada	Evidence Brief	Health forum	The brief draws on the best-available research evidence, insights from a panel of 14 young adults and parents who are newcomers hosted on 27 October 2023, and a jurisdictional scan.	√	√	SSE、HSE、Pubmed、hand searches of the McMaster Health Forum’s recently prepared evidence syntheses	（ last year literature searched and availability of a GRADE profile, which provides insights about the strength of the evidence included in a particular synthesis）	AMSTAR	NR
40	Supporting Pregnant, Lactating, and Parenting People Who Consume Cannabis in Ontario	Evidence Brief	Health forum	convening a Steering Committee comprised of representatives from the partner organizations, patient partners, key stakeholder groups, and the McMaster Health Forum;The authors wish to thank Aunima Bhuiya for assistance with conducting 14 key informant interviews (with policymakers, managers, providers, researchers, and service-user representatives)（说明了决策者的参与）	√	√	SSE、HSE，MedLine（Box3）	NR	AMSTAR	NR
41	Supporting the evidence-based use of cannabis for chronic pain in Canada	Evidence Brief	Health forum	1) convening a Steering Committee composed of representatives from the partner organization (and/or key stakeholder groups) and the McMaster Health Forum 2) developing and refining the terms of reference for an evidence brief, particularly the framing of the problem and four viable approach elements for addressing it, in consultation with the Steering Committee and a number of key informants, and…	√	√	SSE、HSE、Pubmed	last year literature searched and availability of a GRADE profile, which provides insights about the strength of the evidence included in a particular synthesis	AMSTAR	NR
				5	5	5	5	4	5	0
43	Virtual Diet Programs for Diabetes	Evidence Brief	Department of Veterans Affairs,VA	The ESP Coordinating Center (ESP CC) is responding to a request from the Department of Veterans Affairs (VA) Health Services Research & Development (HSR&D) program for an evidence brief on the effectiveness and harms of Virta Health and other virtual diet programs which include a coaching component for type 2 diabetes.	√	√	d Ovid MEDLINE, CINAHL, and Ovid CENTRAL databases as well as AHRQ, Cochrane, HSR&D, and Clinicaltrials.gov websites using terms for type 2 diabetes, self-management, virtual programs, and diet from January 2015 to April 2020 (see Supplemental Materials for complete search strategies).	We informally graded the strength of the evidence based on the AHRQ Methods Guide for Comparative Effectiveness Reviews.2	Risk of Bias 2 for RCT ROBINS-I for cohort studies, longitudinal single-armed studies, and pre-post studies	NR
44	Transcranial Magnetic Stimulation (TMS) for Chronic Pain, PTSD, TBI, Opioid Addiction, and Sexual Trauma	Evidence Brief	Department of Veterans Affairs,VA	The ESP Coordinating Center (ESP CC) is responding to a request from the Center for Compassionate Care Innovation for an evidence brief on the use of transcranial magnetic stimulation (TMS) for the treatment of mental and physical health diagnoses (not including major depressive disorder).	√	√	MEDLINE (Ovid), CINAHL (EBSCO), PsycINFO (Ovid), and CENTRAL (Ovid) databases as well as AHRQ, CADTH, Cochrane, VA HSR&D, and Clinicaltrials.gov	Strength of evidence (SOE) grading was based on the AHRQ Methods Guide for Comparative Effectiveness Reviews	Risk of Bias Tool	NR
45	Hyperbaric Oxygen Therapy for Traumatic Brain Injury and/or Post-traumatic Stress Disorder	Evidence Brief	Department of Veterans Affairs,VA	The Evidence Synthesis Program (ESP) Coordinating Center is responding to a request from the VA Health Services Research and Development Service for an update to the 2018 ESP evidence brief1 on the use of hyperbaric oxygen therapy (HBOT) to treat Veterans and non-Veterans with traumatic brain injury (TBI) and/or post-traumatic stress disorder (PTSD), in response to the Commander John Scott Hannon…	√	√	Ovid MEDLINE, Ovid PsycINFO, Ovid CENTRAL, ClinicalTrials.gov, and PTSDpubs, as well as AHRQ, Cochrane Database of Systematic Reviews, and HSR&D	graded the strength of the evidence for each outcome based on the AHRQ Methods Guide for Comparative Effectiveness Reviews	Risk of Bias 2.0 Tool	NR
46	Treatment of Comorbid Conditions	Evidence Brief	Department of Veterans Affairs,VA	The Evidence Synthesis Program Coordinating Center is responding to a request from the Office of Mental Health and Suicide Prevention (OMHSP) for an Evidence Brief on treatment of comorbid mental health conditions, or mental health conditions comorbid with a traumatic brain injury, substance use disorder, or chronic pain, among Veterans and military Service members. Findings from this Evidence Br…	√	√	d Ovid MEDLINE and Cochrane Database of Systematic Reviews (CDSR), as well as the Agency for Healthcare Research and Quality (AHRQ), Canadian Agency for Drugs and Technologies in Health (CADTH), and the Department of Veteran Affairs’ Health Services Research and Development Service (HSR&D)	graded the strength of the evidence based on the AHRQ Methods Guide for Comparative Effectiveness Reviews	The internal validity (risk of bias) of each included SR was rated using predefined criteria from the ROBIS	NR
47	Prevalence of Intimate Partner Violence/Sexual Assault Among Veterans	Evidence Brief	Department of Veterans Affairs,VA	The Evidence Synthesis Program (ESP) Coordinating Center is responding to a request from the Center for Women Veterans for an Evidence Brief on the prevalence of intimate partner violence/sexual assault (IPV/SA) among Veterans and spouses/intimate partners of Veterans. Findings from this Evidence Brief will be used to respond to activities required by section 5305 of the Johnny Isakson and David …	√	√	Ovid MEDLINE and CINAHL, as well as AHRQ, Cochrane Database of Systematic Reviews, and gray literature database	The Hoy et al tool also provides an overall rating of confidence in reported estimates	The ROBIS tool 2 was used to assess risks of bias of included systematic reviews.	NR
				5	5	5	5	5	5	0
49	Agriculture-led growth in low- and middle-income countries: An evidence gap map	Briefs	3ie	To address this need, the International Initiative for Impact Evaluation (3ie) was commissioned by USAID’s Bureau for Resilience and Food Security to develop an evidence gap map, which describes the available evidence on a broad range of interventions across the agricultural sector that aim to promote inclusive economic growth.	NR	×	NR	NR	NR	NR
50	Improving maternal nutrition in the first trimester	Briefs	3ie	the International Initiative for Impact Evaluation (3ie) was commissioned by USAID’s Bureau for Resilience and Food Security to develop an evidence gap map, which describes the available evidence on a broad range of interventions across the agricultural sector that aim to promote inclusive economic growth.	NR	√	NR	NR	NR	NR
51	Rapid evidence assessment of teachers’ training programs in low-and middle-income countries	Briefs	3ie	In fact, improvements in teacher quality and educational outcomes are one of the priority evaluation agenda of the National Economic and Development Authority (NEDA), a premier socioeconomic planning body of the government of the Philippines. They commissioned 3ie to conduct a rapid evidence assessment (REA) to answer the following questions: what are the effects of pre-service and in-service tra…	NR	√	NR	NR	NR	The search for relevant studies initially identified 11,565 records. We included 101 evaluations of professional development programs for analysis. The publication of these studies shows an increase since 2007, particularly in the last five years.
52	Mapping water, sanitation, and hygiene achievements to prosperity, stability, and resilience outcomes	Briefs	3ie	he International Initiative for Impact Evaluation (3ie) was commissioned by USAID’s Bureau for Resilience and Food Security to develop a systematic map. This map went beyond WASH’s effects on health to understand the research base that links the achievement of WASH outcomes (improving access to drinking water, improving access to sanitation facilities, and increasing practices of hygiene behavior…	NR	√	NR	NR	NR	This WASH systematic map is 3ie’s first study employing an outcome-to-outcome mapping approach and identifies 279 studies examining the question: are WASH outcomes linked to higher-level development outcomes?
53	Sexual and reproductive health and rights in lowand middle-income countries: An evidence gap map	Briefs	3ie	The German Institute for Development Evaluation, with support from the German Federal Ministry for Economic Cooperation and Development and additional funding from Co-Impact, commissioned the International Initiative for Impact Evaluation (3ie) to produce an evidence gap map (EGM) for SRHR in L&MICs.	NR	√	NR	NR	NR	NR
				5	0	4	0	0	0	2
55	Evaluation in times of uncertainty: Applying learning from COVID-19.	Briefing	The Youth Endowment Fund, YEF 该机构所有简报共4篇	NR	NR	√	NR	NR	NR	√
56	Supporting families, preventing violence: the evidence base	Briefing	The Youth Endowment Fund, YEF	（ That’s why we commissioned our partners at the Early Intervention Foundation to conduct a review of what the evidence already tells us about different types of family support programmes.）只是委托基金会	NR	×	NR	NR	NR	NR
57	LEARNING AND ADAPTING TO SUPPORT YOUNG PEOPLE DURING THE COVID-19 PANDEMIC: HOW A CORE COMPONENTS APPROACH CAN HELP	Briefing	The Youth Endowment Fund, YEF	NR	NR	×	NR	NR	NR	NR
58	ENGAGING YOUNG PEOPLE DURING THE COVID-19 PANDEMIC	Briefing	The Youth Endowment Fund, YEF	（ That’s why we commissioned our partners at the Early Intervention Foundation to conduct a review of what the evidence already tells us about different types of family support programmes.）只是委托基金会	√	√	NR	NR	NR	NR
59	Supporting families, preventing violence: the evidence base	Briefing	The Youth Endowment Fund, YEF	NR	√	√	NR	NR	NR	This briefing contains four case studies
60				2	2	3	0	0	0	2

## Sheet: Sheet3
Terms	Organizations/Institutions	Problem	Options	Implementation considerations	Reason for exclusion
Included organizations
Evidence Briefs for Policy	Evidence-Informed Policy Network, EVIPNet	√	√	√	/
Policy Briefs	The American University of Beirut, Knowledge to Policy, K2P	√	√	√	/
	World Health Organization, WHO	√	√	√	/
	European Observatory on Health Systems and Policies, OBS-Observatory	√	√	√	/
	World Bank	√	√	√	/
	Think7	√	√	√	/
Evidence Briefs	McMaster Health Forum, MHF	√	√	√	/
Briefs	International Initiative for Impact Evaluation, 3ie[9]	√	√	√	/
Briefing	The Youth Endowment Fund, YEF	√	√	√	/
Excluded organizations
Policy Briefs	Gender and Adolescence: Global Evidence, GAGE	√	×	×	Elements not included
	Human Sciences Research Council, HSRC	√	×	×	Elements not included
	Brookings Institution	√	√	×	Elements not included
	BRAC Institute of Governance and Development, BIGD	√	√	×	Elements not included
Policy Briefs	Australian National University, ANU	√	×	×	PDF file not provided
	Global HIV/AIDS Initiatives Network, GHIN	/	/	/	Updates have been stopped
Evidence-Based Policy Briefs	Supporting the Use of Research Evidence, SURE	/	/	/	No documents are produced
Evidence Briefs	The Australian Healthcare and Hospitals Association, AHHA	√	√	×	Elements not included
Briefing	Social, Technological and Environmental Pathways to Sustainability Centre, STEPS Centre	√	×	×	Elements not included
Issue briefs	United Nations Development Programme, UNDP	√	×	×	Elements not included
	United Nations 75th anniversary	√	×	×	Elements not included
	Institute of Strategic Studies Islamabad, ISSI	√	√	×	Elements not included
Policy Briefcase	The Abdul Latif Jameel Poverty Action Lab, J-PAL	√	√	√	One policy brief only

## Sheet: Sheet4
Terms	Organizations/	Living EBPs	Implementation considerations identified at various levels	Description of development methodology	primary research	Evidence synthesis			Co-production
	Institutions					Search resource	Evidence	Quality of research evidence	Problem*	Stakeholder mapping	Stakeholder engagement*
							certainty
Evidence Briefs for Policy	EVIPNet	0	5	5	1	5	5	5	4	5	5	40
Policy Briefs	K2P	0	5	5	0	1	0	0	5	5	5	26
	WHO	0	2	0	4	0	0	0	1	2	1	10
	OBS	0	1	3	0	1	0	0	0	5	3	13
	World Bank	0	0	1	2	0	0	0	1	5	1	10
	Think7	0	0	0	4	0	0	0	2	5	2	13
Evidence Briefs	McMaster Health Forum	1	5	5	0	5	4	5	5	5	5	39
	VA	0	0	5	0	5	5	5	5	5	5	35
Briefs	3ie[9]	0	0	4	2	0	0	0	5	0	0	11
Briefing	YEF	0	0	3	2	0	0	0	2	0	2	9
		1	18	31	15	17	14	15	30	37	29
												Living EBPs	1
												Implementation considerations identified at various levels	18
												Description of development methodology	31
												primary research	15
												Search resource	17
												Evidence certainty	14
												Quality of research evidence	15
												Problem*	30
												Stakeholder mapping	37
												Stakeholder engagement*	29
